# Supplementary material for: Identification of Wheat Genotypes with High Tolerance to Combined Salt and Waterlogging Stresses Using Biochemical and Morpho-Physiological Insights at the Seedling Stage
Source: Plants (Basel). 2025 Apr 22;14(9):1268. doi: 10.3390/plants14091268 (PMC12073303; doi:10.3390/plants14091268)
Supplement: Supplementary file 1 [file plants-14-01268-s001.zip]

Archive with 1 entries (1 files):
- plants-3567769-Supplementary.pdf
